# Supplementary material for: Gregarines impact consumption and development but not glucosinolate metabolism in the mustard leaf beetle
Source: Front Physiol. 2024 May 1;15:1394576. doi: 10.3389/fphys.2024.1394576 (PMC11094291; doi:10.3389/fphys.2024.1394576)
Supplement: Supplementary file 1 [file Table2.XLSX]

## Sheet: README
README
consumption_per_day	consumption of the individuals per day (mg)
ID	ID of the individual
infection	free = no gregarine infection, greg = with gregarine infection
dphx	dph = days post hatching (i.e. dph5 = 5 days after hatching)
means_consumption_per_day	mean consumption per group per day (mg)
infection	G- = no gregarine infection, G+ = with gregarine infection
days_after_hatching	days after hatching
mean	mean
sd	standard deviation
developement_body_mass_growth	performance parameters of the individuals
ID	ID of the individual
infection	free = no gregarine infection, greg = with gregarine infection
total_consumption_mg	total consumption of the individual over whole larval stage (mg)
days_hatching_until_pupation	days from hatching to pupation (d)
efficiency_of_conversion_index_%	efficiency of conversion index (%)
larval_body_mass_mg	larval body mass (mg)
growth_rate_d	growth rate (d-1)
pupal_body_mass_mg	pupal body mass (mg)
relative_turnover_gls	relative turnover of an intact glucosinolate to the respective potential metabolite
infection	free = no gregarine infection, greg = with gregarine infection
plant	leaves offered: cress = Nasturtium officale (watercress), pea = Pisum sativum (pea)
GLS	glucosinolate applied to leaves: GLS_A = 4-pentenyl glucosinolate, GLS_I = 1-methoxy-3-indolylmethyl glucosinolate, LM_K = solvent control
ID	ID of the individual
ratio_A	relative turnover of 4-pentenyl glucosinolate
ratio_I	relative turnover of 1-methoxy-3-indolylmethyl glucosinolate
ratio_2PE	relative turnover of watercress intern 2-phenylethyl glucosinolate
feeding_amount	consumed leaf area of leaf disc (%)
intensities_norm_int_std	normalized peak intensities of intact glucosinolates and potential metabolites (normalized to intensity of internal standard)
infection	free = no gregarine infection, greg = with gregarine infection
plant	leaves offered: cress = Nasturtium officale (watercress), pea = Pisum sativum (pea)
GLS	glucosinolate applied to leaves: GLS_A = 4-pentenyl glucosinolate, GLS_I = 1-methoxy-3-indolylmethyl glucosinolate, LM_K = solvent control
part	feces = fecal sample, larvae = whole larva as sample
ID	ID of the individual
NGLBR_I	normalized intensity of 1-methoxy-3-indolylmethyl glucosinolate
MET_GLS_I	normalized intensity of N-(1-methoxy-indol-3-ylcarbonyl) glutamic acid
NEO_ASC_I	normalized intensity of neoascorbigen
GBRN_A	normalized intensity of 4-pentenyl glucosinolate
MET_GLS_A	normalized intensity of N-(4-pentenoyl) aspartic acid
PE_GLS	normalized intensity of 2-phenylethyl glucosinolate
MET_2PE	normalized intensity of N-(phenylacetyl) aspartic acid

## Sheet: consumption_per_day
ID	infection	dph5	dph7	dph9	dph11	dph13	dph15	dph17	dph19	dph21
free_1	free	12.8555	20.8573	46.9515	85.8642	28.9126	6.08784	N.A.	N.A.	N.A.
free_2	free	8.24072	15.0929	46.0492	67.1701	41.4817	4.58184	0	N.A.	N.A.
free_3	free	4.71575	19.9961	33.2822	91.3608	50.8968	15.8716	0	N.A.	N.A.
free_5	free	5.24934	12.8926	45.2642	90.034	14.8457	7.92346	0	N.A.	N.A.
free_6	free	6.34948	17.048	23.6612	80.3944	38.5357	8.46322	0	N.A.	N.A.
free_7	free	4.37582	14.4831	17.1778	62.9612	71.3853	18.5705	0.632476	0	N.A.
free_8	free	3.78661	9.03595	42.1431	75.9424	48.2144	10.3565	0	N.A.	N.A.
free_9	free	0.632476	14.549	25.3917	59.7308	55.3426	12.359	0	0	N.A.
free_10	free	10.4163	19.5449	46.453	94.62	39.1125	2.44956	0	N.A.	N.A.
free_11	free	14.6685	15.5708	44.401	86.4019	27.4148	4.19659	0	N.A.	N.A.
free_12	free	4.50356	13.8527	45.289	90.0691	17.3776	5.33999	0	N.A.	N.A.
free_13	free	2.78743	15.7604	13.5498	52.9755	57.8725	31.4713	1.5884	0	N.A.
free_14	free	5.2823	11.5432	33.9786	71.6799	29.9592	8.83406	0	N.A.	N.A.
free_15	free	3.83606	7.43931	40.5917	86.5132	29.1474	0	0	N.A.	N.A.
free_16	free	6.50811	9.81264	38.888	87.432	36.7268	10.9107	0	0	N.A.
free_17	free	5.67786	15.1485	42.2337	89.2079	32.9547	9.69727	0	N.A.	N.A.
free_18	free	7.48052	14.2565	44.1188	90.1473	22.7423	1.86034	0	N.A.	N.A.
free_19	free	8.10887	16.8296	43.7644	90.5594	34.3659	9.67049	0	N.A.	N.A.
free_20	free	3.54763	14.5222	37.1265	81.7294	27.7424	0	0	N.A.	N.A.
greg_1	greg	5.71082	18.3645	26.7061	68.7647	51.9454	19.924	0	0	N.A.
greg_2	greg	12.0006	14.3368	45.7195	93.0275	35.0746	0	0	N.A.	N.A.
greg_3	greg	4.22749	20.062	28.3934	74.5518	72.8954	33.1524	0	0	N.A.
greg_4	greg	4.17187	12.699	20.8346	64.7206	50.3426	10.851	0	N.A.	N.A.
greg_5	greg	1.80472	10.9828	14.4213	55.0913	60.3242	18.5684	0	0	N.A.
greg_6	greg	4.42527	12.1303	23.3995	66.6386	35.6514	0	0	N.A.	N.A.
greg_7	greg	5.88388	8.57859	23.28	75.9012	79.1254	12.3714	0	0	N.A.
greg_8	greg	4.47883	15.8902	30.9542	61.8631	62.2278	22.0027	0	0	N.A.
greg_9	greg	4.22337	14.0731	19.5058	57.2442	60.2438	9.22137	0	0	N.A.
greg_10	greg	5.20402	15.7604	28.9826	83.2107	105.123	25.7935	0	0	N.A.
greg_11	greg	3.54145	9.75702	15.9087	56.4716	64.4136	37.2481	6.12904	0	0
greg_12	greg	6.79242	14.2832	39.9984	77.0405	22.0893	0	0	N.A.	N.A.
greg_13	greg	2.13023	15.7872	14.1473	42.6231	55.1943	44.5967	4.1492	0	N.A.
greg_14	greg	5.8674	11.8213	31.0098	81.2062	56.3624	0	0	N.A.	N.A.
greg_16	greg	3.30041	15.9149	16.4279	53.437	77.4195	44.7513	3.65682	0	N.A.
greg_17	greg	3.19328	17.2293	23.7745	78.4496	55.1263	0	0	N.A.	N.A.
greg_18	greg	3.45698	14.6355	13.556	54.9471	79.8052	39.916	2.18997	0	N.A.
greg_19	greg	8.08003	12.4229	20.4452	75.4438	55.4807	16.7081	0	N.A.	N.A.
greg_20	greg	1.59664	8.51885	16.3269	36.6444	83.0459	39.7718	1.609	0	0

## Sheet: means_consumption_per_day
Infection	days_after_hatching	mean	sd
G-	5	6.26436	3.36227
G-	7	14.644	3.43814
G-	9	37.385	10.0117
G-	11	80.7786	11.9
G-	13	37.1069	14.0615
G-	15	8.87602	7.1929
G-	17	0.123382	0.383625
G-	19	0	0
G+	5	4.74156	2.35859
G+	7	13.8552	3.06873
G+	9	23.8838	8.58319
G+	11	66.1725	14.1348
G+	13	61.1521	18.7565
G+	15	19.7304	15.866
G+	17	0.93337	1.76196
G+	19	0	0
G+	21	0	0

## Sheet: developement_body_mass_growth
ID	infection	total_consumption_mg	days_hatching_until_pupation	efficiency_of_conversion_index_%	larval_body_mass_mg	growth_rate_d	pupal_body_mass_mg
free_1	free	201.529	15	3.44318	0.916	0.131855	7.855
free_2	free	182.617	16	3.61961	0.698	0.12702	7.308
free_3	free	216.123	17	4.63069	0.804	0.123081	10.812
free_5	free	176.209	16	4.35732	0.75	0.128702	8.428
free_6	free	174.452	17	4.63623	0.633	0.123522	8.721
free_7	free	189.586	19	4.00082	0.617	0.107509	8.202
free_8	free	189.479	17	4.70026	0.626	0.12525	9.532
free_9	free	168.006	18	5.2022	0.632	0.116487	9.372
free_10	free	212.596	16	4.42576	0.613	0.136111	10.022
free_11	free	192.654	16	3.92102	0.989	0.121921	8.543
free_12	free	176.432	16	4.2328	0.809	0.12645	8.277
free_13	free	176.005	19	4.60895	0.559	0.109859	8.671
free_14	free	161.277	16	4.64418	0.596	0.132724	8.086
free_15	free	167.528	16	4.31451	0.625	0.131163	7.853
free_16	free	190.278	18	4.26165	0.807	0.1112	8.916
free_17	free	194.92	16	4.74349	0.721	0.13309	9.967
free_18	free	180.606	16	4.18148	0.844	0.125741	8.396
free_19	free	203.299	17	4.45305	0.659	0.124702	9.712
free_20	free	164.668	16	4.73012	0.754	0.128892	8.543
greg_1	greg	191.416	18	3.52427	0.706	0.110256	7.452
greg_2	greg	200.159	16	3.34534	0.719	0.126648	7.415
greg_3	greg	233.283	18	3.99773	0.743	0.115008	10.069
greg_4	greg	163.62	17	4.2501	0.558	0.123101	7.512
greg_5	greg	161.193	18	3.98901	0.513	0.114986	6.943
greg_6	greg	142.245	16	5.16432	0.528	0.13451	7.874
greg_7	greg	205.14	18	3.79106	0.5	0.118142	8.277
greg_8	greg	197.417	18	4.76606	0.697	0.116128	10.106
greg_9	greg	164.512	18	5.17167	0.502	0.11926	9.01
greg_10	greg	264.074	19	3.91481	0.772	0.108757	11.11
greg_11	greg	193.47	20	3.65639	0.522	0.102517	7.596
greg_12	greg	160.204	16	4.00615	0.63	0.128599	7.048
greg_13	greg	178.628	19	4.3056	0.615	0.107765	8.306
greg_14	greg	186.267	16	3.83428	0.559	0.133023	7.701
greg_16	greg	214.908	19	3.21347	0.592	0.106706	7.498
greg_17	greg	177.773	17	4.09623	0.657	0.12102	7.939
greg_18	greg	208.507	19	4.10538	0.518	0.111505	9.078
greg_19	greg	188.581	17	3.59634	0.651	0.119849	7.433
greg_20	greg	187.514	20	4.49567	0.505	0.10506	8.935

## Sheet: relative_turnover_gls
infection	plant	GLS	ID	ratio_A	ratio_I	ratio_2PE	feeding_amount
free	cress	GLS_A	free_N_A_fc_1_509	1	NA	1	38.2166
free	cress	GLS_A	free_N_A_fc_2_517	1	NA	1	48.0892
free	cress	GLS_A	free_N_A_fc_3_542	0.77994	NA	0.902274	20.7006
free	cress	GLS_I	free_N_I_fc_1_513	NA	0.403957	1	27.0701
free	cress	GLS_I	free_N_I_fc_2_528	NA	0.450267	0.761167	32.8025
free	cress	GLS_I	free_N_I_fc_3_535	NA	0.64146	0.850386	27.3885
free	cress	LM_K	free_N_K_fc_1_511	NA	NA	1	41.4013
free	cress	LM_K	free_N_K_fc_2_523	NA	NA	1	46.1783
free	cress	LM_K	free_N_K_fc_3_538	NA	NA	1	37.5796
free	pea	GLS_A	free_P_A_fc_1_514	1	NA	1	10.1911
free	pea	GLS_A	free_P_A_fc_2_516	0.0138866	NA	NA	13.0573
free	pea	GLS_A	free_P_A_fc_3_532	0	NA	1	10.1911
free	pea	GLS_I	free_P_I_fc_1_507	NA	0.214841	0	14.0127
free	pea	GLS_I	free_P_I_fc_2_522	NA	0.133666	0	17.5159
free	pea	GLS_I	free_P_I_fc_3_530	NA	0.350965	NA	9.87261
free	pea	LM_K	free_P_K_fc_1_515	NA	NA	1	9.87261
free	pea	LM_K	free_P_K_fc_2_525	NA	NA	NA	11.7834
free	pea	LM_K	free_P_K_fc_3_540	NA	NA	NA	16.5605
greg	cress	GLS_A	greg_N_A_fc_1_505	0.558875	NA	1	36.6242
greg	cress	GLS_A	greg_N_A_fc_2_521	1	NA	1	32.1656
greg	cress	GLS_A	greg_N_A_fc_3_541	0.102986	NA	1	35.9873
greg	cress	GLS_I	greg_N_I_fc_1_503	NA	0.670222	0.96146	35.0318
greg	cress	GLS_I	greg_N_I_fc_2_529	NA	0.511255	1	28.3439
greg	cress	GLS_I	greg_N_I_fc_3_539	NA	0.67911	1	28.6624
greg	cress	LM_K	greg_N_K_fc_1_508	NA	NA	1	41.4013
greg	cress	LM_K	greg_N_K_fc_2_526	NA	NA	0.90579	48.0892
greg	cress	LM_K	greg_N_K_fc_3_rep_543	NA	NA	1	57.0064
greg	pea	GLS_A	greg_P_A_fc_1_506	0.313172	NA	0	29.9363
greg	pea	GLS_A	greg_P_A_fc_2_520	0.521088	NA	NA	23.5669
greg	pea	GLS_A	greg_P_A_fc_3_531	0.399971	NA	NA	16.242
greg	pea	GLS_I	greg_P_I_fc_1_504	NA	0	NA	13.3758
greg	pea	GLS_I	greg_P_I_fc_2_519	NA	0.106159	NA	21.3376
greg	pea	GLS_I	greg_P_I_fc_3_533	NA	0.210226	NA	16.879
greg	pea	LM_K	greg_P_K_fc_1_512	NA	NA	NA	17.5159
greg	pea	LM_K	greg_P_K_fc_2_524	NA	NA	NA	17.8344
greg	pea	LM_K	greg_P_K_fc_3_537	NA	NA	NA	9.87261

## Sheet: intensities_norm_int_std
infection	plant	GLS	part	ID	NGLBR_I	MET_GLS_I	NEO_ASC_I	GBRN_A	MET_GLS_A	PE_GLS	MET_2PE
free	cress	GLS_A	feces	free_N_A_fc_1_509	0	0	0	0	0.0023057	0	0.0131577
free	cress	GLS_A	feces	free_N_A_fc_2_517	0	0	0	0	0.00285116	0	0.0118981
free	cress	GLS_A	feces	free_N_A_fc_3_542	0	0	0	0	0.00912927	0	0.0322334
free	cress	GLS_A	larvae	free_N_A_wh_1_468	0	0	0	0	0	0	0.0033005
free	cress	GLS_A	larvae	free_N_A_wh_2_477	0	0	0	0	0	0	0.00115218
free	cress	GLS_A	larvae	free_N_A_wh_3_495	0	0	0	0.00257583	0	0.00365071	0.00147254
free	cress	GLS_I	feces	free_N_I_fc_1_513	0.00384106	0.00181433	0.00211647	0	0	0	0.0096939
free	cress	GLS_I	feces	free_N_I_fc_2_528	0.00616645	0.00943693	0.016973	0	0	0.00136649	0.0165201
free	cress	GLS_I	feces	free_N_I_fc_3_535	0.00219546	0.00719885	0.0156566	0	0	0	0.011034
free	cress	GLS_I	larvae	free_N_I_wh_1_465	0.00866674	0	0.00454611	0	0	0	0.00361005
free	cress	GLS_I	larvae	free_N_I_wh_2_481	0.0339048	0	0.006411	0	0	0.00445883	0.00204535
free	cress	GLS_I	larvae	free_N_I_wh_3_500	0.0127833	0	0.00394299	0	0	0.00194128	0
free	cress	LM_K	feces	free_N_K_fc_1_511	0	0	0	0	0	0	0.0255954
free	cress	LM_K	feces	free_N_K_fc_2_523	0	0	0	0	0	0	0.105047
free	cress	LM_K	feces	free_N_K_fc_3_538	0	0	0	0	0	0	0.049062
free	cress	LM_K	larvae	free_N_K_wh_1_467	0	0	0	0	0	0	0.00382665
free	cress	LM_K	larvae	free_N_K_wh_2_487	0	0	0	0	0	0	0.00320704
free	cress	LM_K	larvae	free_N_K_wh_3_492	0	0	0	0	0	0	0.00520077
free	pea	GLS_A	feces	free_P_A_fc_1_514	0	0	0	0	0.00224046	0	0
free	pea	GLS_A	feces	free_P_A_fc_2_516	0	0	0	0.0653179	0.00199026	0	0
free	pea	GLS_A	feces	free_P_A_fc_3_532	0	0	0	0	0	0	0
free	pea	GLS_A	larvae	free_P_A_wh_1_472	0	0	0	0	0	0	0.00142476
free	pea	GLS_A	larvae	free_P_A_wh_2_478	0	0	0	0.0760147	0	0	0
free	pea	GLS_A	larvae	free_P_A_wh_3_494	0	0	0	0.0211988	0	0	0.00228119
free	pea	GLS_I	feces	free_P_I_fc_1_507	0.00234461	0.00131894	0	0	0	0.00120445	0
free	pea	GLS_I	feces	free_P_I_fc_2_522	0.018664	0.00264873	0	0	0	0.00127139	0
free	pea	GLS_I	feces	free_P_I_fc_3_530	0	0.00186034	0	0	0	0	0
free	pea	GLS_I	larvae	free_P_I_wh_1_470	0.00899089	0	0.00178276	0	0	0	0
free	pea	GLS_I	larvae	free_P_I_wh_2_484	0.0112395	0	0.00196503	0	0	0	0
free	pea	GLS_I	larvae	free_P_I_wh_3_499	0.00562429	0	0.00118098	0	0	0	0
free	pea	LM_K	feces	free_P_K_fc_1_515	0	0	0	0	0	0	0
free	pea	LM_K	feces	free_P_K_fc_2_525	0	0	0	0	0	0	0
free	pea	LM_K	feces	free_P_K_fc_3_540	0	0	0	0	0	0	0
free	pea	LM_K	larvae	free_P_K_wh_1_463	0	0	0	0	0	0	0.00425045
free	pea	LM_K	larvae	free_P_K_wh_2_475	0	0	0	0	0	0	0
free	pea	LM_K	larvae	free_P_K_wh_3_488	0	0	0	0	0	0	0
greg	cress	GLS_A	feces	greg_N_A_fc_1_505	0	0	0	0	0.00732589	0	0.0158648
greg	cress	GLS_A	feces	greg_N_A_fc_2_521	0	0	0	0	0.00446448	0	0.00662827
greg	cress	GLS_A	feces	greg_N_A_fc_3_541	0	0	0	0.0679363	0.0124653	0	0.0634105
greg	cress	GLS_A	larvae	greg_N_A_wh_1_rep_501	0	0	0	0.00578239	0	0	0.00185846
greg	cress	GLS_A	larvae	greg_N_A_wh_2_476	0	0	0	0	0	0	0
greg	cress	GLS_A	larvae	greg_N_A_wh_3_490	0	0	0	0.052263	0.0013348	0	0.00483222
greg	cress	GLS_I	feces	greg_N_I_fc_1_503	0.00268444	0.0126669	0.0297326	0	0	0	0.0267566
greg	cress	GLS_I	feces	greg_N_I_fc_2_529	0.00754314	0.00959327	0.0243596	0	0	0	0.030588
greg	cress	GLS_I	feces	greg_N_I_fc_3_539	0.00279505	0.00599463	0.0187513	0	0	0	0.0179489
greg	cress	GLS_I	larvae	greg_N_I_wh_1_469	0.0279327	0	0.0198251	0	0	0.00126611	0.00482929
greg	cress	GLS_I	larvae	greg_N_I_wh_2_486	0.0321472	0	0.00756553	0	0	0	0.0031591
greg	cress	GLS_I	larvae	greg_N_I_wh_3_493	0.0160192	0.00175431	0.0133169	0	0	0	0.00563653
greg	cress	LM_K	feces	greg_N_K_fc_1_508	0	0	0	0	0	0	0.0202508
greg	cress	LM_K	feces	greg_N_K_fc_2_526	0	0	0	0	0	0	0.0213874
greg	cress	LM_K	feces	greg_N_K_fc_3_rep_543	0	0	0	0	0	0	0.0194585
greg	cress	LM_K	larvae	greg_N_K_wh_1_466	0	0	0	0	0	0	0.00215041
greg	cress	LM_K	larvae	greg_N_K_wh_2_480	0	0	0	0	0	0.00244628	0.00213265
greg	cress	LM_K	larvae	greg_N_K_wh_3_491	0	0	0	0	0	0	0.00183567
greg	pea	GLS_A	feces	greg_P_A_fc_1_506	0	0	0	0.00200651	0.00160135	0.00111456	0
greg	pea	GLS_A	feces	greg_P_A_fc_2_520	0	0	0	0	0.00860337	0	0
greg	pea	GLS_A	feces	greg_P_A_fc_3_531	0	0	0	0	0.00552618	0	0
greg	pea	GLS_A	larvae	greg_P_A_wh_1_rep_502	0	0	0	0.00150546	0	0	0
greg	pea	GLS_A	larvae	greg_P_A_wh_2_483	0	0	0	0.00790703	0	0	0
greg	pea	GLS_A	larvae	greg_P_A_wh_3_497	0	0	0	0.00829028	0	0	0
greg	pea	GLS_I	feces	greg_P_I_fc_1_504	0	0	0	0	0	0	0
greg	pea	GLS_I	feces	greg_P_I_fc_2_519	0.00366182	0.0014198	0	0	0	0	0
greg	pea	GLS_I	feces	greg_P_I_fc_3_533	0	0.00153972	0.00132332	0	0	0	0
greg	pea	GLS_I	larvae	greg_P_I_wh_1_471	0.0154973	0	0	0	0	0	0
greg	pea	GLS_I	larvae	greg_P_I_wh_2_485	0.00829261	0	0	0	0	0	0
greg	pea	GLS_I	larvae	greg_P_I_wh_3_498	0.0171916	0	0.0017131	0	0	0	0
greg	pea	LM_K	feces	greg_P_K_fc_1_512	0	0	0	0	0	0	0
greg	pea	LM_K	feces	greg_P_K_fc_2_524	0	0	0	0	0	0	0
greg	pea	LM_K	feces	greg_P_K_fc_3_537	0	0	0	0	0	0	0
greg	pea	LM_K	larvae	greg_P_K_wh_1_473	0	0	0	0	0	0	0
greg	pea	LM_K	larvae	greg_P_K_wh_2_482	0	0	0	0	0	0	0
greg	pea	LM_K	larvae	greg_P_K_wh_3_496	0	0	0	0	0	0	0
