# Supplementary material for: Gregarines impact consumption and development but not glucosinolate metabolism in the mustard leaf beetle
Source: Front Physiol. 2024 May 1;15:1394576. doi: 10.3389/fphys.2024.1394576 (PMC11094291; doi:10.3389/fphys.2024.1394576)
Supplement: Supplementary file 3 [file Table1.XLSX]

## Sheet: table S2
Table S1: UHPLC-QTOF-MS/MS results of glucosinolates (1, 3, 6) and their potential breakdown metabolites (2, 4, 5, 7) found in larvae and fecal samples of Phaedon cochleariae with and without gregarine infection. Larvae were fed with glucosinolate- or solvent-treated leaves of watercress (Nasturtium officinale) or pea (Pisum sativum). For each metabolite, the molecular and structural formula, ret…								References:	1Cataldi TRI, Lelario F, Orlando D, Bufo SA (2010) Collision-induced dissociation of the A + 2 isotope ion facilitates glucosinolates structure elucidation by electrospray ionization-tandem mass spectrometry with a linear quadrupole ion trap. Analytical Chemistry 82:5686-5696.
									1Cataldi TRI, Rubino A, Lelario F, Bufo SA (2007) Naturally occurring glucosinolates in plant extracts of rocket salad (Eruca sativa L.) identified by liquid chromatography coupled with negative ion electrospray ionization and quadrupole ion-trap mass spectrometry. Rapid Communications in Mass Spectrometry 21:2374-2388.
									2Friedrichs J, Schweiger R, Müller C (2022) Unique metabolism of different glucosinolates in larvae and adults of a leaf beetle specialised on Brassicaceae. Scientific Reports 12:1-15.
No.	Putative metabolite	Molecular formula	Structural formula	RT [min]	NEGATIVE IONIZATION MODE (ESI-)													POSITIVE IONIZATION MODE (ESI+)
					MS spectrum	Ion type	m/z	Ion formula	|Δ m/z| [mDa]	mSigma	MS/MS spectrum	Label	m/z	Ion formula	|Δ m/z| [mDa]	mSigma	Structural formula fragments (MetFrag)	MS spectrum	Ion type	m/z	Ion formula	|Δ m/z| [mDa]	mSigma	MS/MS spectrum	Label	m/z	Ion formula	|Δ m/z| [mDa]	mSigma	Structural formula fragments (MetFrag)
1	4-pentenyl glucosinolate trivial name: glucobrassicanapin IUPAC: [(2S,3R,4S,5S,6R)-3,4,5-trihydroxy-6-(hydroxymethyl)oxan-2-yl] (1Z)-N-sulfooxyhex-5-enimidothioate	C12H21NO9S2		ESI-: 4.4 ESI+: - average: 4.4		[M-H]-	386.059	[C12H20NO9S2]-	0.4	6.5		A	79.9574	[SO3]-	0	-		expected m/z not found in positive mode
												B	95.9523	[SO4]-	-	-
												C	96.9599	[HSO4]-	-	-
												D	119.037	[C4H7O4]-	-	-
												E	195.032	[C6H11O5S]-	-	-
												1F	259.013	[C6H11O9S]-	-	-
												1G	274.988	[C6H11O8S2]-	-	-
															-	-
2	N-(4-pentenoyl) aspartic acid IUPAC: (2S)-2-(pent-4-enoylamino)butanedioic acid	C9H13NO5		ESI-: 3.3 ESI+: - average: 3.3		[M-H]-	214.072	[C9H12NO5]-	0	6.3		A	88.0405	[C3H6NO2]-	0.1	-		expected m/z not found in positive mode
												B	98.0604	[C5H8NO]-	0.7	-
												C	115.002	[C4H3O4]-	1.7	-
												D	170.085	[C8H12NO3]-	1.4	-
3	1-methoxy-3-indolylmethyl glucosinolate trivial name: neoglucobrassicin IUPAC: [(2S,3R,4S,5S,6R)-3,4,5-trihydroxy-6-(hydroxymethyl)oxan-2-yl] (1Z)-2-(1-methoxyindol-3-yl)-N-sulfooxyethanimidothioate	C17H22N2O10S2		ESI-: 10.7 ESI+: - average: 10.7		[M-H]-	477.065	[C17H21N2O10S2]-	0.5	5		A	79.9576	[SO3]-	-	-		expected m/z not found in positive mode
												B	95.9522	[SO4]-	-	-
												C	96.9598	[HSO4]-	-	-
4	N-(1-methoxy-indol-3-ylcarbonyl) glutamic acid IUPAC: (2S)-2-(1-methoxy-indole-3-carbonylamino)pentanedioic acid	C15H16N2O6		ESI-: 13.9 ESI+: 13.9 average: 13.9		[M-H]-	319.094	[C15H15N2O6]-	0	11.8		2A	102.055	[C4H8NO2]-	-	-			[M+H]+	321.109	[C15H17N2O6]+	0.5	10		*AA	159.032	[C9H5NO2]+	0.3	15.8
												2B	128.034	[C5H6NO3]-	-	-									*BB	174.055	[C10H8NO2]+	0.1	31.9
												2C	146.048	[C5H8NO4]-	1.4	-
												*D	172.065	[C10H8N2O]-	0.1	-
												*E	185.073	[C11H9N2O]-	0.3	-
												*F	204.055	[C10H8N2O3]-	0.5	-
5	1-methoxyindol-3-ylmethyl-ascorbate trivial name: neoascorbigen IUPAC: (3S,6S,6aS)-3,6,6a-trihydroxy-6-[(1-methoxyindol-3-yl)methyl]-3,3a-dihydro-2H-furo[3,2-b]furan-5-one	C16H17NO7		ESI-: 14.3 ESI+: 14.3 average: 14.3		[M-H]-	334.093	[C16H16NO7]-	0.2	2.3		A	86.0002	[C3H2O3]-	0.4	-			[M+H]+	336.107	[C16H18NO7]+	0.8	2.7		AA	160.076	[C10H10NO]+	0.1	13
						[M-HCOOH-H]-	380.098	[C17H18NO9]-	0.3	7.9		B	156.046	[C10H6NO]-	0.7	-			[M+Na]+	358.089	[C14H15N4NaO6]+	0.2	2.4
						[2M-H]-	669.194	[C32H33N2O14]-	0.5	6.3		C	171.069	[C11H9NO]-	0.5	-			[2M+Na]+	693.186	[C32H34N2NaO14]+	4	10.9
												D	199.064	[C12H9NO2]-	0.4	-
												E	215.06	[C12H9NO3]-	1.1	-
												F	243.051	[C13H9NO4]-	0.1	-
												G	257.071	[C14H11NO4]-	1.8	-
6	2-phenylethyl glucosinolate trivial name: gluconasturtiin IUPAC: [(2S,3R,4S,5S,6R)-3,4,5-trihydroxy-6-(hydroxymethyl)oxan-2-yl] (1Z)-3-phenyl-N-sulfooxypropanimidothioate	C15H21NO9S2		ESI-: 7.4 ESI+: - average: 7.4		[M-H]-	422.058	[C15H20NO9S2]-	0.2	54.9		A	79.9575	[SO3]-	-	-		expected m/z not found in positive mode
												B	95.9515	[SO4]-	-	-
												C	96.9597	[HSO4]-	-	-
7	N-(phenylacetyl) aspartic acid IUPAC: (2S)-2-[(2-phenylacetyl)amino]butanedioic acid	C12H13NO5		ESI-: 6.60 ESI+: 6.70 average: 6.65		[M-H]-	250.072	[C12H12NO5]-	0.4	0.4		A	115.004	[C4H3O4]-	0.1	-			[M+H]+	252.087	[C12H14NO5]+	0.1	2.4		2AA	91.0543	[C7H7]+	0.1	3.4
												B	132.03	[C4H6NO4]-	0.3	2.5			[M+Na]+	274.069	[C12H13NNaO5]+	0.1	3.1		2BB	116.035	[C4H6NO3]+	0.4	16.2

## Sheet: MRM measurement
Method parameters MRM-measurements [ESI-]					Method parameters MRM-measurements [ESI+]
m/z	Rt [min]	width	collision		m/z	Rt [min]	width	collision
386.058	4.4	3.43029	27.1515		321.108	13.9	3.1055	25.5277
214.072	3.3	2.57036	22.8518
477.066	10.7	3.88533	29.4266
319.093	13.9	3.09547	25.4773
334.092	14.3	3.17046	25.8523
422.06	7.4	3.6103	28.0515
250.072	6.6	2.75036	23.7518

## Sheet: sample information
					ESIneg		ESIpos
		Metabolite	Sample name		MS	MSMS	MS	MSMS
		1	greg_N_A_fc_3_nachvm_2	Rt [min]	4.5-4.6	4.5	no spectra
				spectral range [#]	620-641	633
				spectral range [#background substracted]	665-683	-
		2	greg_N_A_fc_3_nachvm_2	Rt [min]	3.2-3.4	3.3	no spectra
				spectral range [#]	488-506	499
				spectral range [#background substracted]	518-530	-
		3	greg_N_I_wh_3_nachvm_2	Rt [min]	10.7	10.7	no spectra
				spectral range [#]	4570-4574	4571
				spectral range [#background substracted]	4456-4356	-
		4	greg_N_I_fc_1_nachvm_2 greg_N_I_fc_1_nachvm_2_pos_MRM	Rt [min]	13.9	13.9	13.9	13.9
				spectral range [#]	6165-6171	6166	1747	1748
				spectral range [#background substracted]	6126-6159	-	1733-1741	-
		5	greg_N_I_fc_1_nachvm_2 greg_N_I_fc_1_nachvm_2_pos	Rt [min]	14.2-14.4	14.3	14.3	14.4
				spectral range [#]	6216-6228	6221	1728-1733	1732
				spectral range [#background substracted]	6237-6246	-	1704-1720	-
		6	free_N_I_wh_2_nachvm_2 free_N_I_wh_2_nachvm_2_pos	Rt [min]	7.4	7.4	no spectra
				spectral range [#]	3134	3135
				spectral range [#background substracted]	3144-3174	-
		7	greg_N_A_fc_3_nachvm_2 greg_N_A_fc_3_nachvm_2_pos	Rt [min]	6.5-6.7	6.7	6.6-6.8	6.7
				spectral range [#]	881-901	894	855-868	864
				spectral range [#background substracted]	919-949	-	822-844	-
